# Supplementary material for: Brothers in Arms: Structure, Assembly and Function of Arenaviridae Nucleoprotein
Source: Viruses. 2020 Jul 17;12(7):772. doi: 10.3390/v12070772 (PMC7411964; doi:10.3390/v12070772)
Supplement: Supplementary file 1 [file viruses-12-00772-s001.zip]

Archive with 3 entries (2 files):
- viruses-852382-supplementary/
- viruses-852382-supplementary/movieNP.webm
- viruses-852382-supplementary/viruses-852382-supplementary.docx
